# Supplementary material for: Detection of active transposable elements in Arabidopsis thaliana using Oxford Nanopore Sequencing technology
Source: BMC Genomics. 2017 Jul 17;18:537. doi: 10.1186/s12864-017-3753-z (PMC5513335; doi:10.1186/s12864-017-3753-z)
Supplement: Supplementary file 2 — S3 text file. Genomic sequences of 10 unique loci used to estimate the genome coverage of sequence data. Sequences are given in fasta format. (TXT 40 kb) [file 12864_2017_3753_MOESM2_ESM.txt]

> AT5G63110.1_HDA6 GTGCCCACAACTCCTAGTAATGACTTTCTCAGGCATTGTTGACACAAATTTTGCTCTGAGTAAAACTTGGGAATAGAGAGAGACTCTGAGTGAGAGAGAGATTCTGAGTGAGAGACGGAGATGGAGGCAGACGAAAGCGGCATCTCTCTGCCGTCGGGACCCGACGGACGTAAGCGGCGAGTCAGTTACTTCTACGAGCCGACGATCGGAGACTACTACTACGGTCAAGGCCACCCGATGAAGCCTCACCGGATCCGTATGGCTCATAGCCTAATCATTCACTATCACCTCCACCGTCGCTTAGAAATCAGTCGCCCTAGCCTCGCTGACGCCTCCGATATCGGCCGATTCCATTCGCCGGAGTATGTTGACTTCCTCGCTTCCGTTTCGCCGGAATCTATGGGCGATCCTTCCGCTGCACGAAACCTAAGGCGATTCAATGTCGGTGAGGATTGTCCTGTCTTCGACGGACTTTTTGATTTTTGCCGTGCTTCCGCCGGAGGTTCTATTGGTGCTGCCGTCAAATTAAACAGACAGGACGCTGATATCGCTATCAATTGGGGCGGTGGGCTTCACCATGCTAAGAAAAGCGAGGCTTCTGGGTTTTGCTATGTAAACGACATCGTGCTAGGGATTCTGGAGTTGCTCAAGATGTTTAAGGTAAATGCTCCATTCCTTCTTTATGATCTCATCATAGAGAACTTCTTCATGTTCTTCTGAAATTTTTAGGGTTTAAGCTTATCTTGAGTGGTTTTTCTTAAATCTACCTGAAACCTTGAAGCCTTGTGTGATTATCGAATGAGCTTTGATCCTTTCATGTTCCTAAACTGCATATTACCTTTAGAATCTCATGTTAGGTCAAGTGCATCAGGTGTTTCTGATAAGGATGTTGATTTGTTTGAGAATGGTTTTCTACATTGCCTCTTTGTTTTCATCGTCTGGTTCTTTAAGTTTCTCTAATTAGGATTCCGTTGCTTTGTTAATGTATTCTGATAGCATCATTCAAAATGTTGATTGAGTGTGGAACGATGTTTCCATTGCTTACATCTTAATGCTTTCATCAAATTTTGTTTGCAGCGGGTTCTCTACATAGATATTGATGTCCACCATGGAGATGGAGTGGAAGAAGCGTTTTACACCACTGATAGAGTTATGACTGTTTCTTTCCACAAATTTGGGGACTTTTTCCCAGGAACTGGTCACATAAGAGATGTTGGCGCTGAAAAAGGGAAATACTATGCTCTAAATGTTCCACTAAACGATGGTATGGACGATGAAAGTTTCCGCAGCTTGTTTAGACCTCTTATCCAGAAGGTTATGGAAGTGTATCAGCCAGAGGCAGTTGTTCTTCAGTGTGGTGCTGACTCCTTAAGTGGTGATCGGTTGGGTTGCTTCAACTTATCAGTCAAGGGTCACGCTGATTGCCTTCGGTTCTTAAGATCTTACAACGTTCCTCTCATGGTGTTGGGTGGTGGAGGGTATACTATTCGAAATGTTGCCCGTTGCTGGTGTTATGAGGTCTTTTCCATCTCCTTTGCAGTTCTTCTATGTTTTTTGATAATCATATAGGTTTTTGTTCTTGAAAGTGTTTGTTTCTGTTGCCTCATCGCAGACTGCAGTTGCTGTTGGAGTAGAGCCGGACAACAAACTCCCTTACAATGAGTATTTTGAGTATTTCGGCCCAGATTATACGCTTCATGTCGACCCAAGTCCTATGGAGAATTTAAACACGCCCAAAGATATGGAGAGGATAAGGTAATATCTCCTACTTTCCATTTTTATGGTCATTGTACTTCAGTTGCCACTGAACTTCTAGCTAGTCCACTCTAATTTAGTAATTTTAACATGCTAATGATGCTCCCTCGAGATTGTAATTCTGTATGTAACATATGAGTTTATCTTTGTGCCGGTTCCAAATAGTTAACGAAAGCTTTACATGTTCAGTAGCTTACCTTCTTAGCCTTGTCAATGGGATATATTGAACTTAGAGAAAGTTACTTTTTGAAATTTCAGGAACACGTTGCTGGAACAACTTTCGGGACTAATACACGCACCTAGCGTCCAGTTTCAGCACACACCACCAGTCAATCGAGTTTTGGACGAGGTAATTTTTCAGTCATCCATTTCTCTCTTTGATGTTTTTAGTTGCGTTCTGTCCTATTGACTACCAACTTATTAAATCTGCTATCTCAAATCCTTAGCCGGAAGATGACATGGAGACAAGACCAAAACCTCGCATCTGGAGTGGAACTGCGACTTATGAATCAGACAGTGACGATGATGATAAACCTCTTCATGGTTACTCATGTCGTGGTGGCGCAACTACGGACAGGTAATTAAAAACCTTCCTCCTACTCAAATCTACCAACACTTGAATTGATCCTCATTGTCTAACTTCTTAACAGGAGATAAATAATTTAATTGATGTCTCTTAAAATCTACAGGGACTCTACCGGTGAAGATGAAATGGATGACGATAACCCAGAGCCAGACGTGAATCCTCCATCGTCTTAAACCAGCTTGATGGTTTGGTGTCTCTTTTGCCATATGATAATGTCGGCAGATTTAAGAAACAAGTTAGGGGAATGAATGATTCTTTGATGTTTTTTCAGCAACCTTTTGAGTTCTGTGAAAACGCTGCATTGATTAGAACAGTGACAACTGACTAGTATTTTGGCCCAAGTTAGAAAATCAGAATATGTGAAAAATGCAAAGAAACTTTTT
 > AT1G48920_NUC1 AAAAATATCTTCACGCAGCTGTCTAGGGTTTTTCGCCTCTTTCTCAACTCTCTTCTCGAAAACCTAGCAGTCGTCTCTTTCTCAGTTCTCCATGGGAAAGTCTAAATCCGCCACCAAAGTAATCTTCTTCTCCCCTTTATGGCTCTCTTCTCTGCTCTTCTTACTCTGTTTTGATTCTCTCTGTTTCTTTCTGGTCTTACGATTTTAACGAGCTTTGATTTGTGTTTTTTTATATTTTCAGGTTGTTGCAGAGATTAAGGCCACTAAGCCTTTGAAGAAAGGTATGAACTTTGGTTTCCTATTGCCTTAGATGCTTTGCTCTCTGTTTGGTTATGAAAGTTTGGATTTTTATTTCTATGTTGCTCGTTCTGCTATGGCTGATGGTATAAGTTGTTTAATTTGTTTAACCCATGAACGTGTAAGGTCTCTGTATTCATTTGTTTGGGAATATGTGGTCATAGAATTCAATAATAGTCTGTTCTCTTTAGTATATTGACTTGTTAATATTGAATTTGGAACCTTTAGTGTTGTGATTGAACGTTTTATTGAATTTGATTGTTAGGCAAGAGAGAGCCTGAAGATGATATTGACACCAAAGTGAGTCTTAAGAAGCAGAAGAAAGACGTGATTGCTGCTGTCCAGAAGGAAAAAGCTGTGAAGAAGGTTCCTAAGAAGGTTGAGAGCTCTGATGATTCAGATTCTGAATCTGAGGAAGAGGAGAAGGTACAACTTTGTCCGTCTTTATTCATTTGTTGGTTTGAGTATTTAATTTGAGTGTTTTTTCTAATCATATTCTTTAAAATATATCAGGCTAAGAAAGTCCCAGCCAAGAAGGCTGCTTCAAGCAGTGATGAGTCATCTGATGACTCTTCTTCAGATGATGAACCTGCACCCAAGAAGGCCGTTGCTGCTACTAACGGAACTGTTGCAAAGAAGTCTAAGGATGACTCATCATCATCTGATGATGATTCTTCAGACGAGGTTTATATCTTATCCTTATGCAGTTTATTCCCTTTTTCATTAGAGTTGTGCTAACATACCTTTGCTCTTTCCTATTACCTTTAATTTCAGGAAGTTGCTGTCACCAAGAAGCCCGCAGCTGCTGCTAAAAATGGCTCTGTAAAGGCCAAGAAAGAGAGTTCGTCTGAAGATGATTCATCTTCTGAAGACGTAAGCTTCTCATAAGTATTTCGCACACTCTTTACTTTTGAATTATTTTTGGGACAACAATTAATTTTAATGTCTATTGATTGGAAAATAACTAGGAACCTGCGAAGAAACCTGCTGCTAAGATTGCCAAGCCAGCTGCTAAGGATTCTTCATCCTCTGATGATGACTCAGATGAGGATTCCGAGGATGAGGTACTTTTGATATCTTCAGTTTTGCTTATGTTGTGTGTTTTACTAGTACTCAAACTTTTTTTATTTGCTTAATAGAATTTTATGTCTTCATATGGATCTCTAACTACTTCTTTAATGAAAATAGAAACCTGCTACCAAGAAGGCAGCTCCTGCTGCTGCCAAGGCTGCAAGCAGCTCAGATTCATCAGATGAAGATTCTGATGAGGTGTGCTTAAACATACTTGATTTGATTTGCTTATGATTCTTTTCAAGCAGCTTTGGGTTTTCTGTATTGCAGTCGTTGACATAATCCATGTGTCTGTTGATATTTGCAGGAAAGTGAAGATGAGAAACCTGCCCAGAAAAAGGCTGACACTAAGGCCTCTAAAAAATCGAGTAGTGATGAGTCAAGCGAGTCTGAGGAAGATGAGAGTGAAGACGAGGAGGAAACCCCTAAGAAAAAGGTGCGAGCAATGTTTTCATACTCTTTGATATCTATTTCGCAAATGGTGAATAGCTACAATGGTTTCTTTCTGTTTGCTTATAGAATCTCTACTTTACTGTAATATATATAAACAGAGCTCTGATGTAGAAATGGTTGATGCTGAGAAATCAAGTGCTAAACAGGTATGAATTCCTTATGGTAGCATCTTTTCCCCTCTTTCTATTTGTGTTTTGTTATGTTGTAGTTAAGTTTGTGTACACGTTCAGCCAAAGACACCATCCACTCCTGCTGCTGGAGGATCAAAGACACTCTTTGCTGCCAATCTCTCTTTTAACATTGAAAGAGCAGATGTGTAAGTACCCAAACCTTTGATTCCCTCTCTTGTCTTGGTGAAAGTTTATCATGACCTGACATCTTATACTCAAATGTGCAGTGAGAATTTCTTCAAAGAAGCTGGTGAAGTTGTTGATGTTAGATTCTCTACCAACAGAGACGATGGTTCTTTCAGGGGATTTGGCCATGTTGAGTTCGCATCTTCTGAAGAAGCACAGAAGGTGAGTAGTTCTTACATATGAATGATAATATTTTTCAGTTGTCATCATTTGATTTACAGTTGCTGATTAAATTCTTTATACTTTTAGGCGCTTGAATTCCATGGTAGGCCATTGCTCGGTCGTGAGATTCGTCTTGATATTGCTCAGGAGAGAGGTGAGAGAGGCGAGAGACCCGCATTCACTCCACAAAGCGGGTATGTTAGTCTTCCATGATTTGGAGTTTTTGTTTCTTGTAAAATAGTTCCATATGTTGATAATATTCTCTTATTTAAATTATTGCAGCAACTTCAGAAGTGGTGGTGATGGTGGTGATGAAAAGAAAATTTTCGTTAAGGGATTTGACGCTTCACTTTCTGAGGATGATATCAAGAACACTTTGAGGGAACATTTCAGTTCATGTGGAGAGATCAAAAATGTATCTGTTCCAATTGACCGTGACACTGGTAACTCCAAAGGGTTAGTGATTATTACTCTCTCTTAGTTGTCATTAGTTTGTGAATTTTCTCTATTGAAAGTTAAGTGCTAACTAAATTAATGTTTTTTTTCTCCTCAGAATTGCTTACCTTGAGTTTTCAGAAGGCAAAGAGAAGGCGTTGGAACTAAATGGAAGTGATATGGGAGGAGGATTCTATCTTGTAGTCGATGAGCCTAGACCGAGAGGAGATAGCAGTGGTGGTGGTGGATTTGGAAGGGGCAATGGTCGTTTCGGTAGTGGTGGTGGCAGAGGAAGAGATGGAGGTCGTGGTCGTTTTGGTAGTGGTGGTGGCAGAGGAAGAGATGGAGGTCGTGGTCGTTTTGGTAGTGGTGGTGGCAGGGGAAGTGATCGTGGTCGTGGAAGACCTAGTTTTACTCCCCAAGGTTAGATAAATTGTTCTTGATTCATGTTTTCTAGCTTCTTTATAACAAGTTAACATGTCACTAATTCTTGGGTTTATGTTGGCTTTGCAATATATGTTGCAGGTAAGAAGACTACCTTCGGTGACGAGTAGAAGCGTCTGTAGAAGAAAAGTCTCTTCTTATGTTGTTAACTTATGATACTTCGCATCCTTTTATTGTTTCGTTTCTTTTTTGTTCTAGTTAAGTTTCTGTCAGAACCTTAAATTTTTGTCTGAATGTTAAGTTAAGCTCAATTTTGAGTGCTTTGGGTGTTCAATCATTGTTATCTTCGTCTATCATTACTTATTTTACCT 
> AT4G25630_FIB2 ATGTATAAAAACACTTGCGAGCGCAGCTTCATCGCCATCGCCATTCTCTCTCTCATCAAAAGCTTTTCTCCTTGATTTTCGCATTCTTTAGAGTCTTAACGCAAAGATGAGACCTCCTCTAACTGGTAAGAACCCTAGCCGCCTCTTCTCTTTTCTTCATTGCTTGCTTATCAGATTAACAATGGCGAGTGACACTCTTAGCTCGTTTAGTCTTTAAAACTTTATGTCTTTAGCTGAACTGATTGTCAACTTTGTTCTTTTTTGCTTAGAACTGTATTGGGTCTGCGTTAGTTCTATCGGATATAGAGTTGATGGTTGGGTTTTATGTTAAACATGGAGTCTCTAATGAATGGTCTTTTGTGTTCAGGAAGTGGTGGTGGGTTCAGTGGTGGAAGAGGGCGTGGTGGATACAGTGGTGGTAGAGGTGACGGTGGATTCAGTGGTGGTCGAGGTGGCGGTGGTAGAGGAGGAGGAAGAGGTTTCAGCGACCGTGGTGGTCGCGGCAGAGGAAGAGGACCACCACGTGGTGGTGCTCGCGGCGGCAGAGGACCAGCTGGCCGTGGAGGCATGAAAGGAGGAAGCAAAGTGATTGTGGAACCTCACAGACACGCAGGAGTGTTCATTGCAAAGGGTAAAGAAGATGCCCTTGTTACCAAGAATTTGGTTCCTGGTGAAGCTGTCTACAACGAGAAGAGAATCTCTGTTCAGGTATTATAGAGGATTGATTAATTGATTGATGGTTTGTATTTGCACTCCTTTTGATGAATTTGTTTTTAATGGTTCTTGTGATTGAATCTGCAGAACGAAGATGGAACCAAGACTGAATACAGAGTTTGGAATCCTTTCCGTTCGAAGTTGGCTGCTGCTATTCTTGGTGGTGTTGATAACATCTGGATTGTAAGCATCAGCTTGTGTGAATCTTATTGTTGTTGTTTGCGAGACTTGGTTCATATATTGATTGTTGTTCCCGTTTCAATGTAGAAACCTGGTGCTAAAGTTCTATACCTTGGTGCTGCTTCTGGAACCACAGTCTCTCATGTGTCTGATCTTGTTGGCCCTGTAAGCAGAACCCGTCCTTTATGTTGTGATTATCAGGTTTTAGACGTGTATTGGAGTTTCTTATATATTGCCTTTGTGATCTGATAGGAGGGGTGTGTGTACGCGGTTGAGTTTTCTCATAGAAGTGGTAGAGATTTGGTGAACATGGCAAAGAAGAGAACCAATGTTATTCCAATCATCGAGGATGCTAGACACCCAGCTAAATACAGAATGCTTGTAGGCATGGTTGATGTTATCTTCTCTGATGTTGCTCAGCCAGATCAGGTTTGCTTCTTTTGTTTAACTCACAATGAATGTCTAAATATTTGCCTCAAAAAGCTTGACCCAATACCATTATATGTGTCCTTTGCTTTAAAATGGTGTTTTGATAATTGCAAATGATGATCTTACTTGGATTCCCCTTCAGATCATTATGGGTGATGCAATCTCCAAGTTTCTGATGTACTGAAAATTCTTGTTTTTGTTTTTGTTAAGCTTAATCTTATTTTACTATGTACTTGTTTTACAATTTCGTTTTTAAGAACAATACTAAATTTAAATGTCTATTATTGCTCGGTTTTGGTTCTCCTGATGTTAAACCTACTTGTTTTCTAAATGCCATTCAGCTTGTGGGTTGCTTCTAGTATACTTTATACTGTTTTGTTTATGAAATTTTCTGTGCCATTTAAAACCGTGCAGGCTAGGATCTTGGCTTTGAATGCATCATACTTCCTCAAGTCAGGAGGACACTTTGTGATCTCAATAAAGGTGGGTAGCAATCGAAACATTTATTTAATCCATGATCTCTCAAGAGAGAAAGATTAGTGAACATGTATTGTCTCATTTTTGCAGGCAAACTGTATCGACTCCACCGTTCCAGCAGAAGCTGTGTTCCAGACTGAAGTGAAGAAGCTTCAACAGGAGCAATTCAAACCAGCTGAGCAAGTGACGCTTGAGCCATTTGAGCGTGACCATGCATGTGTCGTTGGTGGCTACCGTATGCCTAAGAAGCCAAAGGCTGCTACTGCTGCTTAGAAGTTTTCTACTCTACGCTCTTCCCAGTACCTCAGATTTTGCTTTGTCTCGGTCTCTTTAGAATCTGTATGGTTTTAGGGTTTATCTTAAATTTTGAGCTTTGTAATCATTTTGAACCCTGGTTATGTTCACTTGGCTTCCAGCGCTAACTTTTTCGACAAGTTTTTGATATATGGAACAATTATAATAGAATTTTGTCGACTGAGGTTGATTTCTTTAAATAA 
> AT2G40030.1_NRPE1 GAAGAAGAACAAAAGATTTTTGAGAGAGAAAAGTAGAGTCACTCCAAAATTGTTCTCTCGCAATCTTCTTTCTCGGTTTCCTCTTTTAAGAAAAAGTCCGCCATTTTCACTCTCACTCAGATTTCTTCCCTCTTCTCACCTGCAAAAACCCTTGTTTCCCGCTGTTTCGTTTCTTCTCCGGTTGAGGAACCAAAACGGGTCAAATACGCAGCTGAATCATCGAATTCTTAGGTATTTTCGTCTTACCCAACTCTTATCTTTAGATGTTTTTCCGGGAAAAGAGCTCGATCATGACTCCGCCGTGTTTTTTTTTGGGGGGGGGGGGGTTTCTCCGAAATGGGTTTCAAATGTAGGTTACTCTAGGTTTGAAAGTTCGGATTTTTTGGTTCACTGTGTGTTACTACAGCTTCGATTTTGTGTAAACGAGTATAAAAATTGTATCTTTTACAGATTTGAGAACTTGTTCTTCAAAGACTTGATTTTTCTTTGTATCAAGTTAGTGAGCTCAAATGTCTTTGTTTCTCTGTTTGTTTACATCTGATAAGAGCTAACTCGGTCTCGCTGGTGTGTGATTTTCGCTCGTTAGGGTTTTTTCATGGAGGAAGAATCTACATCAGAGATTCTTGACGGAGAGATTGTTGGAATCACATTTGCTCTTGCTAGTCACCATGAAATAGTAAGTTATAAGAGTTATACTCTCTGGAATTGATCCATCTTGTTCTGCATCAATGTTTATCATGGGTTTTACATAACTGAAGGATTTCGAATAGCTAAAACCTCTATGTTTTGGTTATCTTTGGCACTAAATTCACTATAATTGTACTCAAGCTCTGTGTGATGCTAAGTGCTACACTTTTGCATATAAATGTTGTTCTGCGATATATCCTCTGTCACTATTCCATTTCTCACTGGACTGTAATTCTTTCTTGCAGTGTATTCAATCGATTAGTGAATCCGCAATTAATCATCCCAGTCAACTCACTAACGCATTCTTGGGGTTACCTCTTGAATTTGGTAAATGTGAATCTTGCGGTGCGACAGAACCAGATAAATGTGAAGGTAATCCAGTTCCGTAGTTGCTATATTTTTGTTCTTACATCATTTGTTGGAATACTTCTTCAGATATCGGTATTTGTTTCTACATTTTCAGGTCATTTTGGTTATATTCAGCTTCCAGTGCCAATATACCATCCTGCTCATGTTAATGAGTTGAAACAAATGCTGAGCCTTCTGTGCTTGAAATGTCTGAAGATAAAGAAGGCAAAGGTATTACCTCATTGAGTTTTCTTAAATTCCATGTGATCCACACATAAATAAACCATATAAAATCTCGACTAATCTTTTTCACCTTTCTGAGTACAGGGCACAAGTGGTGGTCTGGCGGATCGCTTGTTGGGTGTCTGTTGTGAGGTGAGTAATGGCATATACATTCTGATTGTTTCCTTTTAAGTTTTACCTGAAAGCAAGTTGATAGATGTTTCTTATGTGAACCTGGTTCAGCATTTAGTTAGTTTTTCTAAGTTTTCCTTCAACTAGTTGCATGTTAGAAAACTTGCTAATTCAAATCTAAATAGTATTTGTGCTTCTTTTGATCCATTCAGTGAAAGTAACATTAATCAATGCTTGTGAAGCAGTAGCTATTGGTATTTTCGTGGCATCATGAAACATTCACTGCTTTATGTTATTTTGGATGTTATTATTGCTGAACGTCTTGGATTTTTAACTACTATATTACTTTATTAGGAAGCTTCGCAAATCTCAATCAAAGATAGAGCATCAGATGGTGCCTCATATCTAGAACTGAAGCTCCCATCTAGGTCAAGACTGCAGCCTGGTTGCTGGAATTTCCTGGAAAGATATGGTTATCGCTATGGAAGCGATTACACGCGTCCCCTGCTGGCAAGAGAGGTTTTTACTTTCTTCTGTGTGTTTATGTTTCTGTTTATGTAGGATTTTATGGTGACGTTCTTTTTGTTCATTTGGAATCATTCTCTATCTTTAAGATCTTTTCTTTCTGGAAACTGATGATTATGTACTTTCCGTGTCCTTTTCCATATGGTGGGAAAACAAATAGGTTAAGGAAATTCTAAGACGGATCCCCGAAGAATCAAGAAAGAAACTCACGGCAAAGGGACATATTCCTCAAGAAGGATACATACTAGAGTATCTTCCTGTCCCGCCTAACTGTTTGTCAGTGCCAGAGGCTTCTGATGGTTTCAGCACCATGTCAGTGGTAAGTTGAAACTAAATTACTATGTTGAGTTGAATGCTTTGGCTTGTGTTGTAACCCCTGGATTTGTGTCATTCTTATTTTCAGGATCCTTCCAGAATTGAGCTAAAGGACGTTCTGAAGAAAGTCATAGCCATAAAAAGCTCTAGGTCTGGCGAGACAAACTTTGAGTCGCATAAGGCTGAAGCCAGTGAGATGTTTAGAGTGGTGGATACCTATCTCCAGGTGAGGGGTACTGCAAAAGCGGCAAGAAACATTGATATGAGATACGGGGTGTCTAAGATCTCGGATAGTTCATCTTCAAAAGCTTGGACAGAAAAAATGAGAACACTTTTCATCCGTAAGGGTTCAGGTTTCTCTTCCCGTAGCGTCATCACTGGAGATGCTTACCGACATGTGAATGAGGTAGGGATCCCAATAGAAATTGCGCAGAGAATCACATTTGAGGAAAGGGTTAGTGTCCACAATAGAGGTTATCTACAAAAGTTGGTAGACGACAAGTTGTGTTTGAGTTATACTCAAGGTTCTACGACCTATTCTTTAAGGGATGGATCCAAGGGGCACACTGAGCTTAAACCCGGGCAGGTTGTTCATCGCAGGGTCATGGATGGGGATGTTGTGTTTATCAACAGACCCCCGACAACACATAAACATTCTCTTCAAGCGCTTCGGGTGTATGTTCATGAAGACAACACCGTGAAGATTAACCCTCTGATGTGTAGCCCCCTCAGTGCTGATTTTGATGGTGATTGTGTCCATTTGTTCTACCCTCAGTCTCTTAGTGCTAAGGCAGAGGTTATGGAGCTCTTCTCTGTGGAGAAGCAACTGCTTAGCTCACATACTGGACAGCTGATTTTGCAGATGGGTAGTGATTCTTTACTGTCTTTGAGGGTAATGCTGGAGCGGGTATTTCTGGACAAGGCAACTGCTCAACAGTTAGCTATGTATGGCTCTCTGTCCCTGCCACCACCAGCACTAAGGAAGTCCAGTAAATCTGGCCCAGCTTGGACAGTTTTCCAGATTCTACAGCTTGCCTTTCCAGAACGTCTGAGTTGCAAAGGAGACAGATTCCTGGTTGATGGAAGTGATTTGCTGAAGTTTGATTTCGGGGTTGACGCGATGGGGTCCATCATCAATGAAATTGTAACTTCAATCTTCCTGGAGAAGGGTCCAAAGGAGACACTTGGATTCTTTGATTCGCTGCAGCCTCTATTGATGGAAAGTCTGTTTGCTGAGGGATTTAGTCTAAGTTTGGAAGACTTATCCATGTCTAGGGCAGACATGGATGTAATTCACAACCTAATAATCCGAGAGATTTCACCTATGGTGTCTCGCTTGAGATTATCATATAGAGATGAATTGCAGCTAGAGAACAGCATCCACAAAGTGAAGGAAGTGGCTGCTAACTTTATGCTGAAGTCATATTCCATTCGGAACTTGATTGATATCAAGAGTAACTCAGCAATCACCAAGCTGGTGCAGCAGACAGGCTTCTTGGGTCTTCAGCTTTCTGACAAGAAGAAGTTTTACACGAAGACTCTGGTAGAGGACATGGCTATCTTTTGTAAGAGAAAGTATGGCAGGATTTCTTCATCTGGTGATTTTGGAATAGTGAAGGGCTGCTTCTTTCATGGGCTGGATCCGTATGAAGAGATGGCTCATTCAATTGCAGCTAGGGAGGTAATTGTTCGCTCTTCAAGGGGATTAGCTGAGCCTGGAACCCTCTTTAAGAACCTGATGGCTGTTCTTCGGGATATCGTGATTACAAACGATGGAACTGTAAGAAACACCTGTAGTAACTCAGTCATCCAGTTCAAATATGGAGTTGATTCTGAACGTGGACATCAAGGTCTGTTTGAAGCTGGAGAACCTGTTGGAGTATTGGCAGCTACTGCCATGTCAAATCCTGCATATAAGGCAGTGCTTGATTCCTCTCCAAATAGTAATTCATCATGGGAGCTAATGAAGGTATAGCAATATCAAATCTGCCTTCTGAATACAGCTTTGTTCATCTGTATTGTTGTGTAATTGTTTTCTGTATTTGTTCTTTTCCCAGGAAGTTCTGCTCTGCAAAGTCAATTTCCAAAACACTACTAATGATCGGCGCGTAATCCTTTATTTAAACGAATGCCATTGTGGAAAAAGGTTTTGCCAGGAAAATGCTGCTTGCACAGTCAGGAACAAGCTGAATAAAGTTAGTCTTAAAGATACTGCAGTGGAATTCCTAGTCGAGTAAGAATTGGGTTTTAGTAACTTCAGTCGCTCTTTTTAGTGTTTGTGTTATTTTTTTTTTATGGTTTTACTAAACCTCTTTGCAATCTGCTTTCTCTTTACTTGCATGAAGATATAGAAAGCAACCAACTATATCAGAAATTTTTGGAATTGATTCATGCCTACATGGCCATATTCATCTTAATAAGGTTTGAATCTGGTTCCTTTACTGTTGAATCTTTCTGGAAGCCTCTACCTGTCATAGAAACACTTTCCTATTATCCTTTTCTTGCTGTGTAATTGGTGTTTTTGGTTTACTAGACATTGCTGCAAGATTGGAACATCAGTATGCAGGATATACATCAAAAGTGTGAGGATGTAATTAACTCACTAGGACAAAAGAAAAAGAAGAAAGCTACTGATGATTTCAAGAGAACAAGTTTGTCTGTCAGGTTTGTACAATGATTTGCTTTTCCTCTGGATGTCGTCTCTGGTTGAATGTTATGCATAATTTGTCCAGAAAGCAAGTCTGATGTTGATTTCTAGTTTTCCAGTTATCTTCTTTCCATCATTTTTGTTCTTCATAGCATAATGTCTAGCTTTGGTTTCTACCTGATTATGATTGATTTATTCTCCAATGAACAGTGAGTGCTGCTCTTTCCGAGATCCTTGTGGGAGCAAAGGTTCGGATATGCCTTGTTTGACGTTCTCCTACAATGCCACCGATCCCGATCTAGAACGAACTCTTGATGTTCTTTGCAATACAGTTTACCCAGTTCTGCTGGAAATAGTGATCAAAGGTATTTGAATAAAACTTTTCATTTTTGTATATTTCGCTTGTTTCCCTACACTTCGATTTCTTCTTTGATGGGGGAGCAGTGTATCTGATAGAGTCTTCCTTTCAAAATTTTGTAGTTACATGGCTTACGAAATTTTGTTTTTTGCCAGAAGTTTAATGAACCAAAATATTTTCTCAACTAGTCTGATTGAATTTTCCTCCAAGTTGTGATCGATATTCTGTGCTACTATAAAAGAAAGCCTATGTTTTAGTAAGATTTCTAGATACATGTTTTTGATGATACTCCTGTATCTAAACTGAGCAGGTGATTCACGGATTTGCTCAGCAAATATAATCTGGAATAGTTCAGACATGACAACGTGGATCCGGAATCGTCATGCATCCCGCCGAGGGGAATGGGTTTTGGATGTCACTGTTGAAAAATCTGCTGTCAAGCAAAGTGGTGATGCATGGAGGGTTGTGATAGACTCATGTCTTTCAGTGCTTCATCTAATAGACACAAAACGGTCAATCCCTTATTCTGTAAAACAAGTGCAAGAATTGCTTGGGTTATCCTGTGCTTTTGAGCAAGCAGTACAGGTACTTACTAACTTAAAACGTGATCCGTTCCTGGATCTTACACTTAAGTCATGATACTTCTTACATATTTCATGTTTGGTATCACATTTGCTCATTGTTTGTGTAAGGATTTTAAACGTAAGATGTTGATTTGATTTGCAGCGTCTATCAGCTTCAGTGAGAATGGTCTCCAAGGGAGTTTTGAAAGAACACATCATTCTCCTAGCAAACAACATGACTTGTTCAGGGACTATGTTGGGTTTCAATTCTGGAGGTTACAAAGCTTTGACCCGATCCTTAAACATCAAGGCTCCATTCACAGAAGCAACTCTGATTGTTAGTAGTTCAATCCTTTAGTCTAATACAAATTATTTTCTTAGACTATATACTGGCCGTCATGTTAACAGGAATTACTTTTTGTGCCTTTAGGCACCAAGAAAATGTTTTGAGAAAGCGGCTGAGAAATGTCATACAGATTCACTATCAACAGTCGTTGGGTCTTGTTCTTGGGGAAAACGCGTGGATGTTGGTACAGGCTCACAGTTTGAGCTCCTATGGAACCAAAAAGAGGTAGACATTCTCACTGGAAATCATACCAATTGACTGAGGTTTTCTCATATAAGTTTGTTATGTAATTTTATGTCATTTGTTGTCAACCTATTTGCAGACTGGTCTAGATGATAAAGAAGAAACAGATGTGTACAGCTTCCTTCAAATGGTCATATCCACGACAAACGCAGATGCATTTGTTTCTTCCCCTGGTTTTGATGTTACAGAGGAAGAAATGGCTGAATGGGCTGAATCGCCCGAGCGAGACTCTGCTCTTGGAGAGCCCAAGTTTGAGGACAGTGCCGACTTCCAAAATTTACATGACGAAGGCAAGCCATCAGGAGCCAACTGGGAGAAAAGCTCTTCGTGGGACAATGGTTGCAGTGGTGGTTCAGAGTGGGGAGTCTCAAAAAGTACAGGTGGTGAGGCAAACCCGGAGTCTAATTGGGAAAAGACTACAAATGTTGAGAAGGAAGATGCTTGGTCTAGTTGGAACACTAGAAAAGATGCTCAAGAATCTTCCAAGTCAGATTCAGGGGGTGCTTGGGGTATAAAGACAAAGGATGCTGATGCAGATACAACACCAAACTGGGAAACAAGTCCAGCTCCGAAGGATTCCATTGTCCCAGAAAATAATGAGCCGACTTCTGACGTTTGGGGACACAAATCTGTTTCAGACAAATCGTGGGACAAAAAGAACTGGGGAACTGAATCAGCTCCTGCTGCATGGGGTTCTACAGATGCTGCTGTTTGGGGTTCTAGTGATAAAAAGAACTCGGAAACAGAATCAGATGCTGCTGCTTGGGGTTCCAGGGACAAAAATAATTCTGACGTTGGGTCAGGTGCTGGTGTTTTAGGTCCCTGGAACAAGAAGAGCTCGGAAACTGAGTCAAATGGTGCTACTTGGGGTTCTAGTGACAAAACCAAATCAGGTGCTGCTGCATGGAATTCTTGGGACAAAAAGAACATAGAAACTGACTCAGAACCTGCTGCTTGGGGTTCTCAGGGAAAAAAGAATTCTGAAACTGAGTCAGGTCCTGCTGCTTGGGGTGCTTGGGACAAAAAGAAATCGGAAACTGAACCAGGTCCTGCTGGTTGGGGTATGGGGGACAAAAAGAATTCTGAAACTGAATTAGGCCCTGCTGCTATGGGTAATTGGGACAAAAAGAAATCGGATACGAAATCAGGTCCAGCTGCTTGGGGATCTACAGATGCTGCTGCTTGGGGTTCTAGTGACAAAAACAACTCGGAAACTGAATCAGATGCTGCTGCTTGGGGTTCTAGGAACAAAAAGACTTCTGAAATTGAATCAGGTGCTGGCGCTTGGGGTTCGTGGGGACAGCCAAGTCCCACTGCAGAAGACAAGGATACCAATGAGGATGATAGAAATCCGTGGGTTTCCTTGAAGGAGACCAAAAGTAGAGAGAAGGATGATAAAGAGAGAAGCCAGTGGGGAAATCCAGCCAAGAAATTTCCATCTAGTGGTGGCTGGTCCAATGGTGGTGGTGCAGACTGGAAAGGAAATAGGAACCATACTCCTAGGCCACCTAGATCTGAGGATAATTTGGCTCCCATGTTTACAGCAACGAGACAGCGCTTGGACTCATTCACCTCTGAGGAGCAAGAGCTGCTCTCAGATGTTGAGCCAGTCATGAGGACTCTCAGGAAAATTATGCATCCGTCTGCGTATGCCTTTCTAGTTCTTACGCTCTGTTTATACAATTTCCAGTTCTATGTATAATTAATTATGCTGTTTCACATGCCATATACTTGTTATGCTTCATCTATCTAAAACTATCTTCTTTCGATGAAGGTACCCTGATGGAGACCCAATTTCTGATGATGACAAGACGTTTGTCCTGGAGAAGATTTTGAACTTCCATCCCCAAAAAGAGACAAAGCTTGGTTCTGGCGTTGACTTCATCACGGTAAACAACATTTCTCCTTAACAAACTTAGCTTCTCTTCTAAAGCTTACTTAGCCTTATGCCTGATGTGAAATTCTTGGTTGAACAACGATGTAGGTTGATAAGCACACCATCTTCTCAGACAGCAGGTGCTTCTTTGTTGTCTCAACTGATGGGGCCAAACAGGACTTTTCATACCGAAAATCCCTCAACAACTATTTGATGAAGAAATACCCTGACCGTGCTGAAGAATTCATTGACAAGTACTTTACGAAACCTCGGCCTAGCGGAAACAGAGACAGGAACAACCAAGATGCCACACCACCTGGGGAAGAACAGTCTCAGCCTCCGAATCAGTCTATAGGTAATGGAGGTGACGACTTTCAGACACAGACTCAGTCTCAGTCTCCATCTCAGACTCGGGCTCAGTCTCCATCTCAGGCTCAGGCTCAGTCTCCATCTCAGACGCAGTCTCAGTCTCAGTCTCAGTCTCAGTCTCAGTCTCAGTCTCAGTCTCAGTCTCAGTCTCAGTCTCAGTCTCAGTCTCAGTCTCAGTCTCAGTCTCAGTCTCCATCCCAGACTCAGACTCAGTCTCCGTCTCAGACTCAGGCTCAGGCTCAGTCTCCATCATCTCAGTCTCCGTCCCAGACGCAGACATAAACTCTTGAGAACCAAAGAAGATTTGGTTCGTTTAGGTAAACCATTCAGTCTCCACTGTTTTGTTTTGATGTACATAAAGAGTGGAGAGAATGGCGGTTTTTATCATTAAAAGACTCTGATGTGAAGTGCAAAACAATGTGTAAATGCAGTTCTCTAGTTTCA GATCGTTTGTCCTAA
 > AT5G66750.1_DDM1 GGTTTTGAATTTGCTCTCAAAAGCGACGGAGACGACTGTTTGGCTCGGTGATTTCTCCCGCCGTTTGGGTTTTTCTTACCGGAATTTCCTTCTCCTTCGATGGTTAGTCTGCGCTCCAGAAAAGTTATTCCGTAAGTCCCTCCACCTTTCCTTTTCATTTCGTTATTTCCGGCGATTTTCTAGGTCCTTAACGCTCTCGAAATCGCTCGCTGTTCTTGGTGGTTTTTGGTTCCCTCTCTGCGTAATTTTGTTTGTCGTGTTTTTGGATTATATTCTCTGACTATTGGTCTCACTGTTGATTTATCATTTCTCGATTTTGGATTTTTGGACTCTTAGGGCTTCGGAAATGGTCAGCGACGGGAAAACGGAGAAAGATGCGTCTGGTGATTCACCCACTTCTGTTCTCAACGAAGAGGTTTGTTCTATGTTCTACTATTTTGCCTTCGTAGTGTGGTTGCTTTGTGAAACTTTGTGTGTTACTCTTTGTTTCTTTAAATCTGGGGTGTTCTGTAAATGGGTCCTTTTTGGTCCTTTTTTTCTGAATGTGAAGGAAAACTGTGAGGAGAAAAGTGTTACTGTTGTAGAGGAAGAGATACTTCTAGCCAAAAATGGAGATTCTTCTCTTATTTCTGAAGCCATGGCTCAGGAGGAAGAGCAGCTGCTCAAACTTCGGGAAGATGAAGAGAAAGCTAACAATGCTGGATCTGCTGTTGCTCCTAATCTGAATGAAACTCAGTTTACTAAACTTGATGAGCTCTTGACGCAAACTCAGCTCTACTCTGAGTTTCTCCTTGAGAAAATGGAGGATATCACAATTGTAATCTTCTTTATTTCTTTCTTCTTTGTGGTTTCTCACTTTTCGAATGGGAGTCATTATTCTTAGTTTGAACAACTTGTGGGTGAAATTTGTTTTGCTAGAATGGGATAGAAAGTGAGAGCCAAAAAGCTGAGCCCGAGAAGACTGGTCGTGGACGCAAAAGAAAGGCTGCTTCTCAGTACAACAATGTTGGTTCCATTTATATAATTTTCAACTACTATGCATGATCTTGTATATATTGTTTTTTCTGCTTGTTTGAGAAAGTAACTTACTTGGATGCTTTTTTCTTCAATCAGACTAAGGCTAAGAGAGCGGTTGCTGCTATGATTTCAAGATCTAAAGAAGATGGTGAGACCATCAACTCAGATCTGACAGAGGAAGAAACAGTCATCAAACTGCAGAATGAACTTTGTCCTCTTCTCACTGGTGGACAGTTAAAGTCTTATCAGCTTAAAGGTGTCAAATGGCTAATATCATTGTGGCAGAATGGTTTGAATGGAATATTAGCTGATCAAATGGGACTTGGAAAGACGATTCAAACGATCGGTTTCTTATCACATCTGAAAGGGAATGGGTTGGATGGTCCATATCTAGTCATTGCTCCACTGTCTACACTTTCAAATTGGTTCAATGAGATTGCTAGGTACTCTCATGGCCATATGTGTTTGTATAGATCCAATGCTTTGGGGTTTCTGTTGAAAGTTTTCTTACCTTTTCCATTAGGTTCACGCCTTCCATCAATGCAATCATCTACCATGGGGATAAAAATCAAAGGGATGAGCTCAGGAGGAAGCACATGCCTAAAACTGTTGGTCCCAAGTTCCCTATAGTTATTACTTCTTATGAGGTTGCCATGAATGATGCTAAAAGAATTCTGCGGCACTATCCATGGAAATATGTTGTGATTGATGAGGTAAATTCCGAGATTGGTCAATGTACTAGGCTTTGAAGATCAAGATGATCTCTCTAACTGATAATTTTGTTCTTGTATATTATAGGGCCACAGGTTGAAAAACCACAAGTGTAAATTGTTGAGGGAACTAAAACACTTGAAGATGGATAACAAACTTCTGCTGACAGGAACACCTCTGCAAAATAATCTTTCTGAGCTTTGGTCTTTGTTAAATTTTATTCTGCCTGACATCTTTACATCACATGATGAATTTGAATCATGGTACAAACATGGTCCTTTTCTACTATTATCCCTAACTAGTCTTCTTTTTTTTTTTTTTTTTGTTAACACTGGTGGCAGCTTTTTGACATTTATTCCTTTCTTAGTATCTAACTGATAGATGAGTCTCTACAGGTTTGATTTTTCTGAAAAGAACAAAAACGAAGCAACCAAGGAAGAAGAAGAGAAAAGAAGAGCTCAAGTATGTACAATTATATCAATTTTCCTTTATTTCTTTGATTGTATTTATGTCTTATGCTAAGGGTACATCTTGTCTAGGTTGTTTCCAAACTTCATGGTATACTACGACCATTCATCCTTCGAAGAATGAAATGTGATGTTGAGCTCTCACTTCCACGGAAAAAGGAGATTATAATGTATGCTACAATGACTGATCATCAGAAAAAGTTCCAGGAACATCTGGTGAATAACACGTTGGAAGCACATCTTGGAGAGAATGCCATCCGAGGTACATGATCTATTTTTTTTTTTTAATACTTTGTTTAATTATGTCATTTTCTGCATTGATTTGTTCATCCCCTATACTTCAGGTCAAGGCTGGAAGGGAAAGCTTAACAACCTGGTCATTCAACTTCGAAAGAACTGCAACCATCCTGACCTTCTCCAGGGGCAAATAGATGGTTCATGTATGTCAGTTTCTTTTAAGAAACGTAAGAAAAACTTCTGTCATACTGTTCTGTCTAATTGTTTCATTTCGTGACAGATCTCTACCCTCCTGTTGAAGAGATTGTTGGACAGTGTGGTAAATTCCGCTTATTGGAGAGATTACTTGTTCGGTTATTTGCCAATAATCACAAAGTATGTTTCACAAACCCATGGCTCGTAGCTCATTTCCCTTTGAGAACTTCTCTGATCCATTTGCTGATGACCAGGTCCTTATCTTCTCCCAATGGACGAAACTTTTGGACATTATGGATTACTACTTCAGTGAGAAGGGGTTTGAGGTTTGCAGAATCGATGGCAGTGTGAAGCTGGATGAAAGGAGAAGACAGGTTTCACCTGTGCTTATGCTGCTTTTGCGTTGCTTTTAAGCAATATTCTGACCAAATATTATAACCATAAGGTCTCTCTCTCTCTCTCTTTGCCTTGAAACAGATTAAAGATTTCAGTGATGAGAAGAGCAGCTGTAGTATATTTCTCCTGAGTACCAGAGCTGGAGGACTCGGAATCAATCTTACTGCTGCTGATACATGCATCCTCTATGACAGCGACTGGGTAATCAAATCAATTAATTTATTTTCTTTGAAGGAAAATCTTTCTCTTTCGTGTTGTCTCCAACTGTGTTTTGTCTGATCTCCAGAACCCTCAAATGGACTTGCAAGCCATGGACAGATGCCACAGAATCGGGCAGACGAAACCTGTTCATGTTTATAGGCTTTCCACGGCTCAGTCGATAGAGGTAAAACTCTTTGTTGTTCATATCAATCAATCTTAACTTCAAACCATTGAGATTGTTGCCTCATGAGATTGGTTTATGACATTTGCTCAGACCCGGGTTCTGAAACGAGCGTACAGTAAGCTCAAGCTGGAACATGTGGTTATTGGCCAAGGGCAGTTTCATCAAGAACGTGCCAAGTCTTCAACACCTTTAGAGGTTTTAACTTCTCTTAAAGCTCAATCCTTTTTAGATACACTTATTATCAACAAAATCTCCTATTGACAGCTTGAACCAAACTAACACACAGGAAGAGGACATACTGGCGTTGCTTAAGGAAGATGAAACTGCTGAAGATAAGTTGATACAAACCGATATAAGCGATGCGGATCTTGACAGGTTACTTGACCGGAGTGACCTGACAATTACTGCACCGGGAGAGACACAAGCTGCTGAAGCTTTTCCAGTGAAGGGTCCAGGTTGGGAAGTGGTCCTGCCTAGTTCGGGAGGAATGCTGTCTTCCCTGAACAGTTAGGACACATTAATAAGCCAGGCCTTGAAACCACTTCTGTGTTTTTTTTTTTTTTTTCCGGAACATGATCGGTTACTTTTGGCTGGGAGGATTTAATTATTAGAGGGCTCGGAAGTTTTTGTAAGTTAAAGAACTCACTTAAAACCCTGAAAACATGACAGTTAATGGTGATTAGCTCTCAATGTGATGAAAACAATTGGCCCTCTG 
> AT5G09790.1_ATXR5 ATGGCCACATGGAACGCATCCTCCCCTGCGGCGTCTCCTTGCTCATCGAGGCGACGAACGAAAGCTCCAGCGAGACGCCCTTCCTCCGAATCTCCACCACCGAGGAAGATGAAATCAATGGCTGAGATAATGGCGAAATCTGTCCCTGTGGTTGAACAAGAAGAAGAAGAAGACGAAGACAGCTACAGTAACGTCACCTGCGAGAAATGTGGTTCTGGAGAAGGAGACGATGAGCTTCTTCTCTGTGACAAATGCGATAGAGGCTTTCACATGAAATGCCTTAGACCCATTGTTGTTCGTGTCCCCATTGGAACTTGGCTTTGTGTCGATTGTTCCGACCAACGACCTGTAAGAAGTATGGATTTTTTGTTTCTTCGCTTTTAAATTTCCTAATTTTCTTGTGTTCTTTGTTTAATAAAAAAATGGATTTTTCTCTTGTCCGGTGAAATGTTTAGGGTTATCTCAGAAGAAGATTTTACATTTCTTTCGGATTGAGAAGCATACTCATCAAACAGACAAATTGGAATTGAGTCAAGGTGCGATTTTTGTTTTTGGATTTCATGATATGATCATAAAGTTCTTGAGTTGATGAATCTGACGAGATGTTTCACTTGATTAAATAGTTAGATGAATATGAAATAGCTTAACTTTGGCCTATTATATGCTTGAAATTTTGTTGCACCTTATGTAGGGTTAATAAGCATTGATGAGAACTTATACATATCATATACATAGATCATAGATGCTTCAGGATTAAACTAATAACAAGTGTTTGAGATTGAGATTTCTTTGTTTTGAAGAAGAAACTAGAAAGCGGAGACGATCTTGCTCTTTGACAGTGAAGAAAAGAAGGAGAAAACTCTTACCTTTGGTTCCATCAGAAGATCCTGATCAGAGGCTTGCACAAATGGGAACACTTGCTTCTGCATTAACGGCATTGGGTATCAAATACAGCGATGGTTTAAATTATGTTCCCGGAATGGCTCCTCGGTCTGCAAATCAATCCAAGTTAGAGAAAGGTGGGATGCAGGTAATAAACAAAAACAATCTTTCAGCCATTTATCCATAACTCTCTTATTTTAAGTTACTTCCTTGATTGTTTATCTCGGTTTTTACTTTTCGCAGGTGCTATGCAAAGAAGATTTAGAGACATTGGAACAATGTCAATCTATGTATAGACGAGGAGAATGCCCTCCTCTCGTTGTGGTATTTGATCCGCTTGAAGGGTATCTCTCTCTATTCCTTCGATCAACCTTCCCATAATGACAAAGTGGAGTTGTAAACATGTTCTTTGGTTATTCCGTTTGTACAGTTACACAGTTGAAGCAGATGGTCCTATTAAGGACTTAACATTCATAGCTGAATATACAGGGGATGTTGATTACTTGAAAAACCGAGAAAAAGACGATTGTGACAGCATCATGACTCTCCTTTTATCAGAAGATCCTTCAAAGACTCTTGTTATCTGTCCAGACAAGTTTGGAAACATATCTCGCTTCATTAATGGCATTAACAATCACAATCCGTAAGCAACAAATTCAAAATTGTTTTCCCCCCACTAAACTGGTTTATAACATTGAATCATCACATCACACTGATTGTTGCAGGGTTGCTAAGAAGAAGCAGAACTGCAAATGCGTGAGGTATAGCATAAACGGCGAATGTCGAGTTCTTCTAGTGGCTACACGCGATATATCGAAAGGGGAAAGGCTCTATTATGACTACAATGGTTATGAACATGAGTATCCTACTCATCACTTCCTCTGATCTTTCAATTCTAACAGTTCTACAGAGTCTCTAGATCAGATGTTCTTTTTGTTGCCATATTACAGGTCAATTATAAATGTAGGGCTGCTGAATATATGGCCTTTAATTATGAAGTTAGCGGTAGAATAATTGGATTTGGAATGACATTACAGAGATTAAGATGTGGCAAATGTCAATTGCTGAACTTTTGTTTGATATCAAATGAAATCCTAACCTTTTTCTT
 > AT5G43990.2_SUVR2 GAAAGAAACGAAATTTCACCTGGCACTGTCCTCGCGTGTACTCTCACGCGCCGACGTAATACTCTGCCGTCGTCACCGACATTGTCTCTACGCCGTTGTCATTTGCTTATTACGGCCAAGATTCTTCACTAAGTAAGTCAAAATCGTGGAATCCTTTCTCTGTACCGAGCTCGCTTTAAACCCTAACCCTCTCGTCTCTGTACTTAGTAAGTTCTTCTAATTTCCGACGAAAGTCTTCTCCTTTTTGAGTCTCATCGTCATCTGAAAACGCTATTAGCTCTCTGGAAGAGAAAAAACAACGTTTTGTTAGAGTTTCTTTGTGCGATTGTGTTTTCTTAAGAGGAAAGGTTTCAACTTTCTTAGGATATTCAATTTCTGAGTCTTTTCTGCTACTTGTGGTTAGTCTTTGCTGCTAGGTAGATGTCTGTAGTCTTGGTTTGTTGTTGATTTGCTTTAGGTCTGTCTTTGCTTATTGTTGTAATGTTTTGAGTTCTGGCCACATTTATTTCCTTACTGAACGGCTCTTCACATCTTGTTTCTTCCGCATTTTGATAGGACGAGGCAAATGAGAAGTTACAACTTGTTTCACGAAAGCAATCCCACAATCAGTTTTAGTTTTGTTGGTGCAGAAACGATGGCACCTAATCTGCATATCAAGAAAGCATTTATGGCTATGAGGGCTATGGGAATAGAGGATGCGCGAGTGAAGCCGGTCTTGAAAAACCTTCTCGCCCTTTACGAGAAAAACTGGGAGTTAATTGCTGAAGACAATTACAGGGTTCTTGCTGATGCTATCTTCGATAGCCATGAAGATCAGGTATCTTTCTTTGTTCTCTCTTTGATCTACTGTTTTTTTTTTTGTAAATCTGTTGTAATCATTGTCTTTGTTATTACCTTGACATTCCATATTGATTTACTTATATAAAGGCTATTCAAGAAAGCGAAGAAAAGAAGGCAGACGAAGTTAAAGAGGATGAAGGCTGTGTATGTTTTTTCCAAACAATCTTCCATTTATTAGTTCAATGTTGCTTTATTATCCATGCTTCACTTTGTTGTTGATCCAATCTTTCAGGCCGCAGAAGTTGACAGAGGAAAGAAAAAGCTCCATGAAGTATGGCAAACTGAATATCTTTGCTGTGTTAGAGTAATGTGTCTTCATGTTCTTGTTTATTCAGTTTCTGTTGTGTAATATCAGTCTATCGAGGATGACGAAGATGTTATGGCTGAGTCTGATCGCCCTTTAAAGAGGCTGCGACGCAGAGGTGAAGGAGGCTCTGCTTTGGCAAGCCCTAGCTTGGGCAGTCCGACTTTAGAGGGACCTTCAATTAATGACGAAGAAAATGCTCCGATCCTATTGCCATATCATCCTGTACCAATTGAAAATGACCATGATGCTGGTGAGCTCATTCTTACAAAAGTCGAGCCCATTACAAATATGCCTCTCAGTTCTATTCCTGGTACTTTTTTGTAAATAGGAGTAACTAAATCTTATTTGCATTGCTCATTTTGTTGTTATGATTGTTGAAGCTACTTTCTCCAAAACTAATGTGTCTTGTACGTTTTCTGTAGATTCAGTAGATAGAGGGGACTCTTCCATGCTTGAGATAGACAAATCAAATGGACATGTGGAAGAGAAGGCTGGTGAAACAGTAAGTACTGCTGATGGTACTACCAATGACATTTCTCCTACAACTGTTGCGAGATTTAGTGATCACAAGCTAGCTGCAACCATAGAAGAACCTCCAGCACTTGAATTAGCTTCTTCTGCTTCAGGCGAGGTGAAGATTAATCTTAGTTTTGCTCCTGCAACTGGAGGATCAAATCCCCATTTACCTTCTATGGAGGAACTACGAAGAGCAATGGAGGAGAAGTGTCTCCGATCATACAAAATACTGGACCCCAACTTTTCTGTGCTTGGTTTTATGAACGACATCTGTAGCTGCTACCTGGACCTGGCAACAAACGGGAGAGATTCAGCTAACCAATTGCCAAAAAACTTGCCGTTTGTCACAACGAACATTGATGCATTGAAGAAATCTGCAGCAAGGATGGCTTATACTTCTCAGGCCAGTAATGATGTTGTTGAAATCTGCAGCAACGAACATATGCGTGATGCTGAAAACGGTGCAGTTGGTGATTCCATGGCTTTGGTAGTTGTTCCTGAATGCCAACTTTCTGCAGATGAGTGGAGATTGATAAGCAGCGTCGGGGACATCAGTCTAGGGAAAGAAACTGTTGAGATTCCCTGGGTGAATGAGGTCAACGACAAAGTTCCTCCAGTTTTCCATTACATAGCCCAAAGTCTTGTGTATCAAGATGCTGCAGTGAAGTTTTCGCTTGGGAATATCAGGGATGACCAATGCTGCTCCTCTTGCTGTGGAGATTGCTTGGCTCCGTCAATGGCATGCAGATGTGCAACTGCTTTTAATGGCTTTGCATACACAGTAGATGGCCTCCTACAGGAAGATTTTCTGGAACAGTGTATCTCTGAGGCCCGTGATCCGCGGAAACAAATGTTACTGTATTGCAAAGAATGTCCTTTAGAGAAAGCCAAAAAAGAAGTAATCCTGGAACCGTGCAAAGGGCATCTAAAGAGAAAGGCCATTAAAGAATGTTGGAGCAAGTGTGGCTGCATGAAGAATTGTGGCAACCGAGTTGTCCAACAGGGCATTCACAACAAGCTGCAGGTACATTCAACTTACCAACCTTTTTAGCCAAGTAGTCCAGGATTTGATAATCTAAACCCATCTCAGTTCTGATAGAATTGAAACTGATTATGATCATTTTAACTTGGACTTAACCAGTGGAGAGATTCTGATGCCTGAATTTTGTTTATGTTCCTTTTTTTTTTTTTTTTTGAATCAGGTGTTTTTCACGCCCAATGGGAGAGGCTGGGGACTCAGAACTCTAGAAAAACTGCCTAAAGGAGCATTTGTCTGTGAGCTTGCTGGAGAGATATTGACCATTCCAGAGTTGTTCCAACGCATCTCTGACAGGCCTACTTCTCCAGTAATATTGGATGCGTACTGGGGTTCTGAAGACATTTCAGGGGATGACAAAGCACTTTCTCTTGAAGGAACGCACTATGGAAATATTTCCAGGTTCATCAATCACAGGTAAAGGGACACTGAAAATGAGTTTGTTATAAAGTTTCATATGACTAGCCTAGATTTAGAACTCATTTGGGAAACTTATATAGTTGGTTTCACTCTCAATTCATTACTTCTAACTGTACTATGTCTATATGTGCAGATGCTTAGATGCAAATTTGATTGAGATCCCAGTTCATGCGGAGACTACTGATTCACACTACTATCATGTATGACACAGTTCCTTGTTTCATTTCTAATCATTTGCTTATAGAAGACTCATCTGTTATGTGGAAACAATAGACCGATTAGCTAATCTGTATTTTTTTCCAGCTTGCATTCTTCACAACAAGAGAGATCGATGCTATGGAGGAACTTACCTGGGTGTGTTAGAAGTTTCTCCACCCACTCTTAACAGATTTGTTTCTTTTAGAAATTTTCACTAGTTCGGGTTCAAGTCCTGTTTTCTTTGTGGTTCTGTTTGAGAAGTTTTGGACTTGACCTGCAGGATTATGGTGTCCCATTCAACCAAGATGTGTTTCCCACGAGTCCGTTCCATTGTCAATGTGGTAGCGACTTCTGCCGAGTCAGGAAGCAGATTAGCAGTGAGTAATCATCACACGATTTCTATTTGATAATCCTTTTCCTATATTTGACTGTTATCTCGGTTTTGAAACATGAGCCCTTCACTATTTTGCAACTAACACGCAATTTGTTGATGCTGCAGAAGGCAAGAATGTGAAGAAGCGAGCATGAGAGAGAGCTTTACATTGGTAGGTTTTGAAGATATGTGGTGGGCGCAAACTCCTTTTTGTTGTGAATGAATTGGCAAAAAAATTCCAATCGAAAAACGCTTTTTGTAAAAAATTCCGACAATGCATATAAGCAAAGTCGCGGTCCATAAAATAGGTAGGTAGCTATCAGGATGAAACTATAATCCTTAGAAACTGATTCACTTTTGTGATATCAAAAACTCGTGTGAATATCTTAATTTTGGTTCTAACGGCTATGGCTTTTGGTTATGACTT
> AT1G18610_NUC2 ATGGGCAAGTCTAGTAAGAAATCCGTCACCGAAGTAATCATCTTTCTCCTTCTACTTCTTCTTCTTCTTCTTGTTACTCTTTTGAGTGTGAAGATTATCGAATCTAAAACTCTGTTTTTTCCAGGTTGAAACACCTGCTTCAATGACAAAGCCACTCAAGAAAGGTTCAATTTTCTTCTTTTTGACGATTTAGGATTTTGCTGTTAATTGGAGTATGTTGAACGAGAGTGTTGGAATTAGTTGTGCTTTGTTTCTTTATGCCTTCTCAAGAATTAGGTTCTCAAAACCATATTCTATTTTGAATTTTTCTTAGGTAAGAGAGATGCGGAAGAGGATTTGGACATGCAAGTTACGAAGAAGCAGAAGAAAGAGTTGATTGATGTTGTTCAGAAGGAGAAAGCTGAGAAAACGGTACCTAAGAAGGTAGAGAGTAGCAGTTCTGACGCTTCTGATTCTGATGAAGAGGAGAAGGTGTAGCTTCAATCTCATAGTTTAATTAGTTTAGAGTAATATGACAAAGTTTAGTTATTTTGAGTTTAAGATTGTGTACAATGTTCTGTCTATACTCATCTTGTTCCTCTAATTCTCCTTTTTAGACTAAGGAAACTCCATCTAAGTTGAAGGATGAGTCTTCTTCTGAAGAGGAGGATGACTCTTCTTCAGATGAGGAAATTGCGCCTGCGAAGAAGCGACCAGAACCTATTAAGAAGGCTAAGGTAGAGAGCAGCTCATCTGATGATGATTCTACTTCAGACGAGGTATTAGTTGCTTCTGCATCACTACACGTTATCTCAAGCGTAGAGGAATCTCGTAAGCTTACTTTGCAGTTTGTTTGTTAGGAAACTGCCCCTGTGAAGAAGCAACCAGCAGTCCTTGAGAAGGCTAAGGTAGAGAGCAGCTCATCTGATGATGATTCTTCTTCAGACGAGGTATTAGTTGCTTCTGCATCACTTCACGTTAGCTCAAGCTTAGAGTAATCTCGTAAGCTTACTTTGCAATATTTGTGTGTTAGGAAACTGTCCCTGTGAAGAAGCAACCAGCAGTCCTTGAGAAGGCTAAGATAGAGAGCAGCTCATCTGATGATGATTCTTCTTCAGACGAGGTATGAGTTACTTCATCATTAGTACACGTTAACTCAAGCTTAGATGAATGTCGTAAGCTAACTTTGCAATATTTGTGTGTTAGGAAACTGTCCCTATGAAGAAGCAAACAGCAGTCCTTGAGAAGGCTAAGGCAGAGAGCAGTTCATCCGACGATGGATCTTCTTCGGACGAGGTAAGAGTTATGTTACACATGGTAGCTCAATTTGACAACATAATACATATGCTTACCTTTAAAAAAACATGTTAGGAACCCACCCCTGCAAAGAAAGAACCAATCGTTGTTAAGAAAGACAGCTCAGATGAATCTTCTTCAGATGAGGTATGTTGCATCTTTACATGTTACCTCAAGCTTAGGAGGAATTTCATAAGCTTAATCTGAAATTTGTGTTTGATAAAATTTTATCAGGAAACCCCCGTTGTGAAGAAGAAGCCAACAACAGTTGTTAAGGATGCCAAGGCAGAAAGCAGTTCATCAGAGGAGGAATCTTCTTCGGACGATGTGAGAATTGCGTTATACATGTTATTCACTCAATGGTAAAGTAAATCATTTTACTTACTTTGAGATTTGTTTTTTATCAAACGTAATCAGGAACCAACACCTGCCAAGAAGCCAACAGTTGTTAAGAATGCTAAACCAGCTGCAAAAGATTCATCATCCTCAGAGGAAGATTCTGATGAGGAGGTTTGTTTTATTTCTCAAGATTGAATATTTTTAATGACTTGTGATTAGTTTTATATTCTATACACTAAATATTTCATATTATTTTCCTACTTTCAGGAAAGTGATGATGAAAAACCTCCTACGAAGAAGGCTAAAGTTTCATCAAAAACTTCTAAACAAGAAAGCTCTAGTGATGAATCTAGTGATGAATCTGATAAGGAGGAGAGTAAAGATGAGAAAGTGACACCAAAGAAAAAGGTACCAATAATGTTACTTCTCAGATTTCTCTATAGAGTGTTTATAAATAATATATGTTCTAACCTTTTAATGAAACCAGGATTCTGATGTTGAAATGGTGGATGCAGAGCAGAAATCTAATGCAAAGCAGGTAAAAACTCCATACAGTAAAATTTTGTCAAGAATTTTATTCCTTTAGTTATGATTATTATTTGGTTAACACGTTTTATGTAATAACGTTTTTATGTGGTTATAACGTTTAAATGTTATGTGTTTATATATTACAGCCGAAGACACCTACTAATCAGACTCAGGGAGGATCAAAGACGCTATTTGCTGGAAATCTTTCCTATCAAATTGCGAGATCTGACATGTAAGTATAATGACATTTTTTCATAACATTTTTCTGGTTCTTCCTATAAAATGTTGGTGGTATGATATTTATAACCCAAAATACAGAGAGAATTTCTTCAAAGAAGCTGGTGAAGTTGTCGATGTTAGACTTTCTTCATTTGATGATGGGAGTTTTAAGGGATATGGGCATATTGAATTTGCTTCTCCAGAAGAAGCTCAGAAGGTAAGTTCATATTGGGTTTTTTTGGTATCATGGAAGTGGTATTGAAATTACGATGATGATTGGATTCATTTTTGGATGTTTTGAATGTAGGCATTGGAAATGAACGGTAAATTGTTACTAGGCCGCGATGTTCGTCTTGATCTTGCTAACGAGAGGGGTACTCCACGAAACAGGTACGTTTCTTACTTTGCCATATGAGCATGATGGGATTATGTATGTTTTTGTTTATAGGCTAATATCTGGTTTGTTGGACTATATGCAGCAATCCTGGTCGCAAAGGAGAAGGAAGCCAAAGTCGAACGATTTACGTTAGAGGATTCAGTTCTTCTCTTGGCGAAGATGAAGTAAAATTCTTGTCCTAGACTTTTCTTAAACCAATATTAACATGTTACAAAAGCTATTTGTGTAAAACTCTGATGCAAACCACTTTTGTGATCATGATCAGATCAAGAAAGAGTTGAGAAGTCATTTTAGCAAGTGTGGAGAGGTGACAAGGGTTCATGTTCCAACAGATCGTGAGACTGGTGCTTCCAGGGGCTTTGCTTACATAGATTTGACGAGTGGATTCGATGAGGCGTTGCAACTGAGCGGAAGTGAAATTGGAGGAGGGAACATACATGTGGAAGAGTCTAGACCAAGAGATAGTGATGAGGGCCGTTCCTCAAACAGAGCACCTGCTAGAGGAGCACCTCGTGGCCGTCACTCAGATAGAGCACCTCGTGGAGGACGTTTCTCGGATAGAGCACCACGTGGACGTCACTCAGATAGAGGAGCACCTCGTGGCCGTTTCAGTACGCGTGGAAGAGGACCCAGCAAACCAAGTGTAATGGAATCATCCAAAGGTTTGTTTCTTCTTCTTCTCCTCTCCTCTTCCCCTTTTTTGTTGTTGTGCATTGTAGAATTAGTGTTGTTTTAAAACTTGTGTGTTTGTATGGTCTTGCAGGGACGAAGACGGTCTTTAATGATGAAGAGTAGAAGAAAGCTGTTTTTGGTTCTATCTTATAGTAGTAGAGCGTTTTTGGCCTAGTTTCTTTTGTTTTCTGTTGAGAAAAGCATTAAGCTTTATACTCTTCTTAAGATTCTTTTTGTTGGTTTTTCTTAAAACTTATTAAGAGCACTTTACTTTGCTGCTCAAAATTTTGGAATAAATCCTTTTGACTTC 
> AT5G10140_FLC CGAGAAAAGGAAAAAAAAAAATAGAAAGAGAAAACGCTTAGTATCTCCGGCGACTTGAACCCAAACCTGAGGATCAAATTAGGGCACAAAGCCCTCTCGGAGAGAAGCCATGGGAAGAAAAAAACTAGAAATCAAGCGAATTGAGAACAAAAGTAGCCGACAAGTCACCTTCTCCAAACGTCGCAACGGTCTCATCGAGAAAGCTCGTCAGCTTTCTGTTCTCTGTGACGCATCCGTCGCTCTTCTCGTCGTCTCCGCCTCCGGCAAGCTCTACAGCTTCTCCTCCGGCGATAAGTACGCCTTTTCCTTACCTGGGTTTTCATTTGTTCCCCCTTTTATCTTCTGTTTTGTGCTCTTTTACTTTTCTGAGAAAATAAAAATAAAAAAACAATTAATATACCGTTTGGTTTTTTTCCGGCGGATCTCTTGTTGTTTCTCGGTTCTGTGTTTGTTTGTGTTTTTTTCTGCGACCATGATAGATACATGAGATAACCAAATTTAAGGAAGAACAATGTCGTGAAGAAGCTTTTTAGCTTCTTACTTTTGTTCATTTCTCTCTCTATTTCTTAAAAAAAAAAATTCTGCATGGATTTCATTATTTCCTTGGAAAAAAATTGCATGTCATTCACGATTTGTTTGATACGATCTGATGCGTGCTCGATGTTGTTGAGTGAAGTTTCAAGCCATCTTTGATTGTTTCTTACCTTTAGAGATTCCTTAAGTTTTTGAAGAGTTAATTATATATCACAAGACTAATGATTAATGTCTCTTTTCAGAGTGATTAAAATTCATTGGATCTCTCGGATTTGTATGCAATGCACTTACGGGAGATCTATAGAGTTGCTATGGGGTTAATGCTGAACAATGTATATATACCACATTGTGCAGCTATTGACTATATAAGACTATTGTTAATCTTCTATGAATTCCTATCTTTGCTGTGGACCTATTACTTGGTGATTATCCAAATTAGTGTTTTTAATTGATTCATATTTTTCATACACAGTAGTTTTGAATTTTGGTAGCTTCAAAAAACTCAGCCTCACAATTAGTACTTACCGCACATATGCTACTTCAGTAACATAATCTGGTTATCGATTGCGATTCTTTGAATCACAATCGTCGTGTGCTATATATATAACACCTTTTGCTGTACATAAACTGGTCTAATTTTAGACTAATTAAATTTCATTGTTCTCTTGGATTTGTATATGCACGTCCGGGAGATTTATAAATAAAATTAGTATGAGGTTAATGGTAAAAAGGATCAAGAAGTTTGGTTTTAAATGTAAGCCACATTAATTGGGAAACTATGACTAAAAGATGAATTGGTAATATATACATAATATTTTTAACGAATTTCTCTCCTTTTTATGGGATATGCTATTTAAAGATTGTCCAAAGGTTTATAGTTTCCCACTCTTGCAGTTACACACATAGATTTGCCTCATATTTATGTGATTGTATATCAATTATCGCCCTTAATCTTATCATCGTTGTGTTCATTTATGACTTTGTTCCTATTCGTTAAAATTGACAATCCACAACCTCAATCTTTTGTTGTGAAAATCGACAATCACACAACCTTTGTATCTTGTGTCTTTTGTCACACAACCTTTGTATCTTGTGTCTTTTGTCATGGAAATTGTCATTCACACAGCCTTGTTTCTTTGGTGCCTCTAGGAAATTGAAAATCCCACAACACTTGTCTTCATGTAAGAAATACCAACCTCTTTGGTACGGATCTATAATGAATCAATATAATCCTATATATAAGTTGTCAAAATTGAATCTGGTGTAGTGTCTACTACAACCCTCCAATATAATAACCAAATGGTTGTAGTAGTTTGGCCATGTTGGTCAAGATCGCTGGCCGATTCTCACTTGATGCATACTTTGTTAGGATTTGTTCACCCCTAGTTAGGTCCAGCCTTGGAATTGTCGAGACACCTGACTAGAACTCCTGGTCTTAATTATGATTTAATAAAGAAGAAGCCTTTTAGAACGTGGAACCCTTAGTTACTCAGTTACTCTTTTTGCATACTTAGGTTGATGCAAAGAGCTTAACTTCACAATAGGACTGATATCTATTAACAAAACAAATTAAGTGAAGTTTTGTCAAAATTGTTGGATCTTCTAGGTCAATATGTAGTTTAGTTTTTATCTGTCTTAGTCGCTTCCTTCTATGGAAGATATATTTATAGATATGTGTGATAAGTTTCCTACTAATATTAGTTAGTGTAACTTCAAGGGCAGAAAACTCTTTACTTTTATTGCTTGATTAATTTGGGGTTTAAATATAGGAAATTGGAACCTCACAGTTTCTATAAACGAGTAAGTAATTGAATGTGAAATAACAAAATGGAAGACCGGCTTCCTATTCTTAGGAGTCTTTTGATATTTGCAAAAAAAACATATACAATAGAAATATGAGTTTTGTCTAAGACTCGGTCCATGTATTTGGAGTTTGGCTTCCTCATACTTATGGTTATCTGGTTACCGCCACATCATCATTATCATCTTATGGGTCATCAATACTAGCTCTATCGCTGGAAAAAACCTTGTCCTCAAGGTTCATTGAAAAATCCGAAAAGTTTTCTCGTATATGTTGATATGGTATTACTTACAAACAAAGAGCTGATGTTACCAATTTTGACACGAGATTACTAATGAACTCATGAAAGAGGCGTTTTTAAAAAATTCTTTTTAAAACTGGGATACAAAAAGAAAAGAGGTAACTAATAATTTGATACCATTGTTCGTAGTCCTGATCAAATGTTATAAGGGTAAACATGATAGAAAATAGAGGGTAAATAGGTTTTGTTCTTATAATGGTTTTGATAACACGCTTTGTAAAGGATATAGGTGTTTTTTGATGCTAAAAGTTGTGGTATGGATCAAAACCAAAATGGAAGCTCTGAATCTCTGATAGAGGTTGCAATTAGAATTATATAAGTTAATTTGCAAATGAATTGGAAGCAGTCTTCCACTATTTGCTATTGTTAGGGAAGTCTTTCAGTTAATTTCAGAAAATTAAGAGAAATATGACTTTCTAGACTCAGTCTGTGTACTTGGAATTTTACTTCGGTTTACTTCCATGTCATCACATTGTGGCTCATCAATATATGTGTGTATATACATTCATGAGTATATATGATTTCTGGAAAAATAAAAATTGCTTGTTTGCATTTAAGATTGGGGCTGCGTTTACATTTTATATTGCATCAATTATTTCAACATAGATTCACAAACATAAATGCATAGAAACAATCTGGACAGTAGAGGCTTATGTTTAGGGTTCTTATGTACCTTAACTAGTTTGACTTTAAGTTAATCAAAGCCAGCGCTATCACTAAACTTTATCTGTATGCCTTTGTATGACTTTTCTTTGAGGGAAAATGTCATTTTCAATCTGCCGAAATATATAATAAATACATGTTAGCCCACATAATTCATTGGATAACTAATCTTTGAGCAATTTTTGGTAAATGTTTTGGTTCTTTTCTTTTCTTGAGAGAGAAAAAAAATATCAGATATTATTAAATATTGCTTACAAAGCTAAGAACAAGTTAAAACTTTTTTGAAAAAGTGGAAATTCAGATGTGCTACTGCTTAAACATGAATATTAAGATTATTGTTTTTCTGAAATGTTACGAATACTAGCGTGTTATATATATGTAAAAGGTAAGGTGTTCTCTCAATGTTTCATAGTTTCCAGTGGCCTTTTCAAGGGTTAGCTAGTAGTTTTGATCCTAACATATTTTTATTTTTTTTGTCATCTCTCCAGCCTGGTCAAGATCCTTGATCGATATGGGAAACAGCATGCTGATGATCTTAAAGCCTTGGTAATACAAACATTTTGAATCTTTTCCCTGATGGAGTTTTATAAGGCGTAAATTTACTATTAGTTTGCCGAGTGATCCTAAATATAAAATGAGGTGGTGGCTCCACATGCATTATGCATACCGCAATTTTCATAGCCCTTGTCTTTTACCGCTTCTTCTGTCCCTTTTTCATGGGCAGGATCATCAGTCAAAAGCTCTGAACTATGGTTCACACTATGAGCTACTTGAACTTGTGGATAGGTTAGTACTACTAACTAAGACTATATTTGCTCTCCACCTTTGATTACAAAGGAATTAGTTTTTTTTTTGTCAAACTATGAATATATGCAGCAAGCTTGTGGGATCAAATGTCAAAAATGTGAGTATCGATGCTCTTGTTCAACTGGAGGAACACCTTGAGACTGCCCTCTCCGTGACTAGAGCCAAGAAGGTAAGTTGATTTCGTAATGTCTACTCCTTTCTGAATTTTGTTTGCTGAGAACAACCGTGCTGCTTTTGTTTGTTGCAGACCGAACTCATGTTGAAGCTTGTTGAGAATCTTAAAGAAAAGGTCAGATATTTGCTACCAATTTTATTGTACATCAGATATATCCTCTTCTGTGTTGTCTCTGTTACTTTAAGTCTGCTTAACGAGCTTGCACACATATTTGCAACTTTCTTCATATGTTTTGGATTCCAAATTCTGAAGTTGTTAGGTTTAGAAACTTGATCGGTAATTGCTGAACATTTTGATCTTTAAATCAGGAGAAAATGCTGAAAGAAGAGAACCAGGTTTTGGCTAGCCAGGTAACGAAAGCTACATTTCCTAAAAATATATATGCATAACTAATAAGCACTGCGTGTTGTGTGTCCAATGTCCATGTACATGGACATAGATACACACTCTTATGCTTGCAGATATATATATATATATATATAGTCAGTGCATTTCAATCATTCACTAGTTAGCACTTTCCTGTCTTGTATAGTTGTATTCTAGACAATTCTTCTCAAGATTAGGGCATTTTGGTTGTTGGTAGTTTGGTTTATTAGGGTTAGTGAGATTATTACTGAATAAGAACAGAATTTTGATAACGGCTGGTTAGAGTTAAGGGAAATCAGATGAAGTTATTTTTTTATTTTTTATCGAGTATAAATTACATGATTGCTATATCATTTTACTAAATTAAGAAAAAAAAATTCCGGTTGTTGGACATAACTAGGTTTTGGTTCTTCTTCTTCGTTTTTTTCATGTTAAAGTGTTTAATTAGGTTTTGGTTCATTTGGAGATTTATGAACCTTTTATAGTCTGGTTAAGTCTGGGTTTGGTAGAGATTCAATAAGATTTCTTGATTCTCTTTCAGGTTATGGTCTGGTTCAGTCTAGTTTAGTTCAATATTGGTTTCCTTGAAGGTTGTGTAAACGTTGTCTATATTTAAGTTAATCACCTTTTAACCAAAAAAAAAAGTTTATGGACCGATTAGTTTTTTTTTTTTTGTTTTTTTTGTTATGGTTAGGTTTGGATCCGAGTGGCTCAGTTCCAACTCCAAGTGTCTAGAAGTAGTGCTACTTTTACATGCTATATATAGGTTAGATTATAAATTATAAACTGGTAAAAGATTATAGATACTGCTTCCAAACTTAAAAGCTTAAACATAAAGAACACACAAATTATGAGAAACATAACCTTCTGTAGTGTTTTTTAATGGTTGTTATTTGGTGGTGTGAAAAAGATATTCCTTGGATAGAAGACAAAAAGAGAAAGTGAATAGTGATTTTGACCTATGATTATCGTACAGATGGAGAATAATCATCATGTGGGAGCAGAAGCTGAGATGGAGATGTCACCTGCTGGACAAATCTCCGACAATCTTCCGGTGACTCTCCCACTACTTAATTAGCCACCTTAAATCGGCGGTTGAAATCAAAATCCAAAACATATATAATTATGAAGAAAAAAAAAATAAGATATGTAATTATTCCGCTGATAAGGGCGAGCGTTTGTATATCTTAATACTCTCTCTTTGGCCAAGAGACTTTGTGTGTGATACTTAAGTAGACGGAACTAAGTCAATACTATCTGTTTTAAGACAAAAGGTTGATGAACTTTGTACCTTATTCGTGTGAGAATTGCATCGAGATCTTGAGTGTATGTGTTCTTCACTTCTGTCAAAAACTTGTGTTTGCTTCACAGTGAAGAAGCCTACGGCTTATTTTGCAACAGGGACGTGGCTCTCTCTCTC 
> AT2G45660_AGL20 TGAGGTTTCAAGCGTCCATCATATTTGCGACACATATGACTGACTATTTAGCTCCTCCCTCTTTCTTTCTCTTATTTTATTATCTTTCTCCAAGAAATAAAATAGAAAAGAAAATATATATGGTTTCACAAACACCATTACCATAACTACAACGAGAAGAGGATCTTTTTTAAGGAGAAAAGCAGAGAGAGAAGAGACGAGTGTGTGAAGTTTTTTTGTCTTTTGTTTCTTTTATTACACACAAATAGATGAAACGAGGAAAGCTACTTCTTTTGCTACTTCCATAAAAAGGTTCTTCCTTTCGCAGAGAATCAACTTTGATCATCTTCTTCCTTCTCTTTCTTTCTTCTTCTCCCTCCAGTAATGCTTATATAGTCTCCTCCTATATCTCTACCTATACATACACAAACCCTTTATCCTCGAAAGCTTCCTCCTGGTTAGGTTTTTATCAAACCCTTTTAGCCAATCGGTAAGATCTCTTCGTCATGATCTTTTCTTTTTTCTTTTGCTTTGTACTCTGATGGATCTATAAACTTATATGGGTTTGGTTTCATTTGGTTCGATTTGATGTGTTTGGTTTCTTTGTCCTAAATCTCATGAAAGGAGGTTGCATCCTTCAATTAAACCGATAACAAAAGTTTCCATTACAGACTTATAGATCAGATACTTTAGATTGTTTTGCTTTTTGGGTACTTAATCTTTCGTTGACTTCATCAGTCTTCTCCCACCCAAACAAAAAAGTCATATTTCGATCATATCTTCATTTTTTTAACCTACTCTCTTTGATTCATATATGAAATGGGTTGTTTTATGTGTGTGACTAATCTTGTTATTGAGGTGGTTGCACCATTGATCTACCGTTTTCTTCAATTTTTGAAAAAATAATTTTATTTTTTTTCTGTGTGCAAGGGAAATTAACTAAAGAAGAAGATATGGTGAGGGGCAAAACTCAGATGAAGAGAATAGAGAATGCAACAAGCAGACAAGTGACTTTCTCCAAAAGAAGGAATGGTTTGTTGAAGAAAGCCTTTGAGCTCTCAGTGCTTTGTGATGCTGAAGTTTCTCTTATCATCTTCTCTCCTAAAGGCAAACTTTATGAATTCGCCAGCTCCAAGTACGTTCTTTTTGTCTTTCTTACAAATCATCCATAGAAAGAGAGAGAGAGAGAGATCTCATTAACCTCTCTATTTGTATCTTAATTTTTTTTGGTTTATATATGGATTTGATTGGCCTTTTGTGGAATCACATCTCTTTGACGTTTGCTTTGAGAGGTGTGTTTAAATGAGTTTCTTGGTTTCTGCAAAATTAGGGCTATTATTAAAGTAGTATCAAGTACATATACCCTCTTATTTATTGTTTTTTTATTTCCGCTAGTATATCATCTTGTTTAATCATCTGTCTCTCTCTTTCTCAATTAGTTTCTCAAGTTATGATATAAATAAAATGTGCTCTTTCGTAGCCAATTTACACTTGTTATATATTTGATCTTCTTAGAGATCATGATCACATAGTATTAATAAAACAACTTTCAATTAGTATTCTTTTGGTTTGAACTAATCTTTGTCTTGTTATTGCTTTAAGCAAAACATGTTGTTCTAATTTCTAAGTGATGATTAGGAAGTTGTTTCATCATTCCTGATTTATTAATCCCTCATGCTTCATTTCATGCTCATTCCTAATTTAGTTCAATTTGTTTGAATATTTGTTCCTGATTTTGACATAGAAACTCAAAGCTAGCTAGCCAAACCTAAATGTTGATTGTTTTTGAGAATCAAAAGAGTTTTATCTTGTACTGTTAGGTAGTAGGGAAACCAAACTTACTTTTGATGAATCATTACTTCTGTAAATGAAAATGCCAGCTTTTGATCAGATGTTTCAGACATTTGGTCCATTTGGGAAAGTACTTCTTTCTCTCGAACCTACTAAATATAAAGATAAGACCTCACATGTTTTTGATTTTCTAAAATAGGGGGAAAAAGTACAAGACTTTTCAAGCTATGTCCTTGATTAAGTCTAGTGATATCTTCAATAAGAAATGTTTTGAGAACACCATTGGGATCTAAATTTGATCTCTGATGATTTACTTTAATGTTCCAATTATATATGTTTTTGACAGTATGCAAGATACCATAGATCGTTATCTGAGGCATACTAAGGATCGAGTCAGCACCAAACCGGTTTCTGAAGAAAATATGCAGGTTTATTCTTTATGATCTTCTTGCCTATATATCAATTCTTGCTAATTAATACTTTTACTATATAATATCAAAGAGCGGTAATGAATATAACCACAATATGTATATAATCTCAAGGTCACAGGATCAAGTCACATATTTATAATTAGGATATATATGTACATGCAATAACATTTCTGTGATATAACCAACAGCATTTGAAATATGAAGCAGCAAACATGATGAAGAAAATTGAACAACTCGAAGCTTCTAAACGGTTTGTGATATATACATATATACAAACACATTATTCATCACTTGTATATATCTATTTCATGATGCATAGGAGAGTTTGATCAATTAGTGTTTTGTTTTTGTAATCAGTAAACTCTTGGGAGAAGGCATAGGAACATGCTCAATCGAGGAGCTGCAACAGATTGAGCAACAGCTTGAGAAAAGTGTCAAATGTATTCGAGCAAGAAAGGTATGTGTATATATTTATCTGTTATATCTCCACATTATAAGTATTGTTCGAATCATCTTCTGAAACCACTCATAATTATAACTCAATTTCTCATCTCTTTTAGACTCAAGTGTTTAAGGAACAAATTGAGCAGCTCAAGCAAAAGGTAAAGTAGTTTTTATGAGTGTATATAAACAGATATAAGTATGTATGCAAATTGTGTAATATTCCAAGTAAGTAAGCCTCTTGTGCTTGCTTTTTACAAATTGGAATCTAAAACTTTTGCAGGAGAAAGCTCTAGCTGCAGAAAACGAGAAGCTCTCTGAAAAGGTATAATATATTCTTATGGGTCTCAAGTTAGGGTTGCACATTCGTTTTTTTATTCGGTAAAGATAAGAAAGTTGGGGTTCTTTTTGGGGGTTATTAGGTTAGGAGAGTCCTTACTAGTTTTTCTTGGTTATCTTCAATCATCAACCTTCTTTAATTTATGTATTGTTCTATATATCTTCTAATTTGCATCTATTAATTTTGTGTAATAATTCTATTTGAATGCAGTGGGGATCTCATGAAAGCGAAGTTTGGTCAAATAAGAATCAAGAAAGTACTGGAAGAGGTGATGAAGAGAGTAGCCCAAGTTCTGAAGTAGAGACGCAATTGTTCATTGGGTTACCTTGTTCTTCAAGAAAGTGATCTCCACTCAACAAAAAAAACAAAAAAACAAACTAAGTAAAAACAGGTTTAGCAGTACTGAGAGTGTATAAGGACAAGTAACAAAACTCTAAAGCTGCTTCTCTCTTGTTGTCTTATTTCTCTCTCACTCTCTCTCTCTCAGTCACTTCTTTAATGATTCTGAACTGCTTGTGTTATGTATCTATGTTCTTACACTTGCCTCTCTAGAATGTAATTTTGATTATGTTTTGTTTTCATGTATCAATTTAGCTTTCTTCCCTCAAAATCATAAAATCAGGAATATCTGTACTATAT
