# Supplementary material for: Detection of active transposable elements in Arabidopsis thaliana using Oxford Nanopore Sequencing technology
Source: BMC Genomics. 2017 Jul 17;18:537. doi: 10.1186/s12864-017-3753-z (PMC5513335; doi:10.1186/s12864-017-3753-z)
Supplement: Supplementary file 3 — Table S1. Primers used for quantitative PCR and for real-time PCR. (XLS 64 kb) [file 12864_2017_3753_MOESM3_ESM.xls]

## Sheet: Feuil1
Primer name	Sequence 5’→3’
qACT2
Forward	GCCAATCTACGAGGGTTTCT
Reverse	TTACAATTTCCCGCTCTGCT
qEVD29
Forward	CCGTTGAAGAGGACTCACGAG
Reverse	TTCCTTGGTCTTGGTGATGAGA
neo1
Forward	GCGGTATCTTTGGCAAGCAT
Reverse	AACTAGAGAGGCAAGGGAGC
neo2
Forward	GTCAATAACTAATGCCGGGTCT
Reverse	GGGTTTGGCAGGACGTTATT
neo3
Forward	AACCGCATGATTCTTGTTTGGTCAT
Reverse	TAACCGATAGAGACACCCTATGTGG
neo4
Forward	TCCTCCACCGCAATTACCGC
Reverse	ACTCCAATGACGCAGCACCA
neo5
Forward	AGACCTTGGAATTCGGCGTA
Reverse	CCGTCACTTTCGTTCTATTCGT
neo6
Forward	ACGCGGCAATAGCCAGGAAT
Reverse	GCATCAAGCAGAAGAATGGTGGA
neo7
Forward	GCACTTGATTTGTTCCGTGGCA
Reverse	AGCCGCTTGTAAGTAAAGAGGA
neo8
Forward	ACATGTCTTCCCCAAGCAAACA
Reverse	GCGCTGCGGAGTGACTTATG
neo9
Forward	CGCGTGACAGGCGGGAATACTTAC
Reverse	TCAAAAGGTTCGGTTGTTAGGTGA
native EVD
Forward	TCTATATTCTGCCTAAACCGGAAG
Reverse	TGATGAAGAGATTTCGAGAAAATG
EVD-int
	CCCGGCTTGACTTTGCTCCT
CAC1
Forward	CACCGCGTACATGAACCGAA
Reverse	GGTGGCTGCGACAAGGTTAG
